# Supplementary material for: Simultaneous detection of Fusarium culmorum and F. graminearum in plant material by duplex PCR with melting curve analysis
Source: BMC Microbiol. 2006 Jan 23;6:4. doi: 10.1186/1471-2180-6-4 (PMC1388219; doi:10.1186/1471-2180-6-4)
Supplement: Additional File 1 — DuplexPCRFusarium. The pre-formatted Excel spreadsheet facilitates automatic data processing and reporting. In short, data concerning the two largest maxima identified on the first derivative of each melting curve are processed as follows: the size of the peaks are checked against pre-set minimal values, the melting temperatures are compared with values expected for both species-specific PCR products, and the final results are presented in a tabular report. [file 1471-2180-6-4-S1.xls]

## Sheet: Plate Setup
Title:	Title of the experiment
	Template DNA:
			1	2	3	4	5	6	7	8	9	10	11	12
e.g. Annealing 64°C, 5 mM Mg, 0.3 µM Primer, 0.4x Sybr, 0.7 U Taq		A
		B
		C
		D
		E
		F
		G
		H
			1	2	3	4	5	6	7	8	9	10	11	12

## Sheet: Pipetting Scheme
Title of the experiment
Pipetting Scheme
Reaction component	Conc.	[...]	Final Conc.	[...]	µl/Reaction	Number of Reactions	Master Mix	µl
Sterile Water					12.11	48	Water	581.28
10x Buffer Bioline	10	x	1	x	2.5		10x Buffer	120
MgCl2 Bioline	50	mM	5	mM	2.5		MgCl2	120
dNTPs Bioline	2	mM e	200	µM	2.5		dNTPs	120
Fg16N F	10	µM	0.3	µM	0.75		Fg Forward	36
Fg16N R	10	µM	0.3	µM	0.75		Fg Reverse	36
OPT18 F	10	µM	0.3	µM	0.75		Fc Forward	36
OPT18 R	10	µM	0.3	µM	0.75		Fc Reverse	36
Fluorescein 1µM / 1:1000	1	µM	10	nM	0.25		Fluorescein	12
SYBR Green Mol Probes 1:1000	10	x	0.4	x	1		SYBR Green	48
BIOTaq DNA Polymerase	5	U/µl	0.7	U	0.14		Taq	6.72
Template DNA			x	ng	1	µl	Total Volume	1152
							per Reaction	24
Total Volume of PCR Mix			25	µl

## Sheet: CT Table
Insert CT Table here

## Sheet: Peak Table
Insert Peak Table here

## Sheet: Data Analysis
Title:	Title of the experiment				Peaks:	F. gram from	85.5	to	87.5	°C		F. culm. from	90	to	92	°C		Min. area:	100		Min. fraction:	0.1
		0	0			0			0			0			0			0			0			0			0			0			0			0
	Template DNA:	0	0			0			0			0			0			0			0			0			0			0			0			0
			1			2			3			4			5			6			7			8			9			10			11			12
e.g. Annealing 64°C, 5 mM Mg, 0.3 µM Primer, 0.4x Sybr, 0.7 U Taq	0	A	A1	#N/A	0	A2	#N/A	0	A3	#N/A	0	A4	#N/A	0	A5	#N/A	0	A6	#N/A	0	A7	#N/A	0	A8	#N/A	0	A9	#N/A	0	A10	#N/A	0	A11	#N/A	0	A12	#N/A	0
		CT	#N/A	Area	Fraction	#N/A	Area	Fraction	#N/A	Area	Fraction	#N/A	Area	Fraction	#N/A	Area	Fraction	#N/A	Area	Fraction	#N/A	Area	Fraction	#N/A	Area	Fraction	#N/A	Area	Fraction	#N/A	Area	Fraction	#N/A	Area	Fraction	#N/A	Area	Fraction
		1st Peak	#N/A	#N/A	#N/A	#N/A	#N/A	#N/A	#N/A	#N/A	#N/A	#N/A	#N/A	#N/A	#N/A	#N/A	#N/A	#N/A	#N/A	#N/A	#N/A	#N/A	#N/A	#N/A	#N/A	#N/A	#N/A	#N/A	#N/A	#N/A	#N/A	#N/A	#N/A	#N/A	#N/A	#N/A	#N/A	#N/A
		2nd Peak	#N/A	#N/A	#N/A	#N/A	#N/A	#N/A	#N/A	#N/A	#N/A	#N/A	#N/A	#N/A	#N/A	#N/A	#N/A	#N/A	#N/A	#N/A	#N/A	#N/A	#N/A	#N/A	#N/A	#N/A	#N/A	#N/A	#N/A	#N/A	#N/A	#N/A	#N/A	#N/A	#N/A	#N/A	#N/A	#N/A
0	0	B	B1	#N/A	0	B2	#N/A	0	B3	#N/A	0	B4	#N/A	0	B5	#N/A	0	B6	#N/A	0	B7	#N/A	0	B8	#N/A	0	B9	#N/A	0	B10	#N/A	0	B11	#N/A	0	B12	#N/A	0
		CT	#N/A	Area	Fraction	#N/A	Area	Fraction	#N/A	Area	Fraction	#N/A	Area	Fraction	#N/A	Area	Fraction	#N/A	Area	Fraction	#N/A	Area	Fraction	#N/A	Area	Fraction	#N/A	Area	Fraction	#N/A	Area	Fraction	#N/A	Area	Fraction	#N/A	Area	Fraction
		1st Peak	#N/A	#N/A	#N/A	#N/A	#N/A	#N/A	#N/A	#N/A	#N/A	#N/A	#N/A	#N/A	#N/A	#N/A	#N/A	#N/A	#N/A	#N/A	#N/A	#N/A	#N/A	#N/A	#N/A	#N/A	#N/A	#N/A	#N/A	#N/A	#N/A	#N/A	#N/A	#N/A	#N/A	#N/A	#N/A	#N/A
		2nd Peak	#N/A	#N/A	#N/A	#N/A	#N/A	#N/A	#N/A	#N/A	#N/A	#N/A	#N/A	#N/A	#N/A	#N/A	#N/A	#N/A	#N/A	#N/A	#N/A	#N/A	#N/A	#N/A	#N/A	#N/A	#N/A	#N/A	#N/A	#N/A	#N/A	#N/A	#N/A	#N/A	#N/A	#N/A	#N/A	#N/A
0	0	C	C1	#N/A	0	C2	#N/A	0	C3	#N/A	0	C4	#N/A	0	C5	#N/A	0	C6	#N/A	0	C7	#N/A	0	C8	#N/A	0	C9	#N/A	0	C10	#N/A	0	C11	#N/A	0	C12	#N/A	0
		CT	#N/A	Area	Fraction	#N/A	Area	Fraction	#N/A	Area	Fraction	#N/A	Area	Fraction	#N/A	Area	Fraction	#N/A	Area	Fraction	#N/A	Area	Fraction	#N/A	Area	Fraction	#N/A	Area	Fraction	#N/A	Area	Fraction	#N/A	Area	Fraction	#N/A	Area	Fraction
		1st Peak	#N/A	#N/A	#N/A	#N/A	#N/A	#N/A	#N/A	#N/A	#N/A	#N/A	#N/A	#N/A	#N/A	#N/A	#N/A	#N/A	#N/A	#N/A	#N/A	#N/A	#N/A	#N/A	#N/A	#N/A	#N/A	#N/A	#N/A	#N/A	#N/A	#N/A	#N/A	#N/A	#N/A	#N/A	#N/A	#N/A
		2nd Peak	#N/A	#N/A	#N/A	#N/A	#N/A	#N/A	#N/A	#N/A	#N/A	#N/A	#N/A	#N/A	#N/A	#N/A	#N/A	#N/A	#N/A	#N/A	#N/A	#N/A	#N/A	#N/A	#N/A	#N/A	#N/A	#N/A	#N/A	#N/A	#N/A	#N/A	#N/A	#N/A	#N/A	#N/A	#N/A	#N/A
0	0	D	D1	#N/A	0	D2	#N/A	0	D3	#N/A	0	D4	#N/A	0	D5	#N/A	0	D6	#N/A	0	D7	#N/A	0	D8	#N/A	0	D9	#N/A	0	D10	#N/A	0	D11	#N/A	0	D12	#N/A	0
		CT	#N/A	Area	Fraction	#N/A	Area	Fraction	#N/A	Area	Fraction	#N/A	Area	Fraction	#N/A	Area	Fraction	#N/A	Area	Fraction	#N/A	Area	Fraction	#N/A	Area	Fraction	#N/A	Area	Fraction	#N/A	Area	Fraction	#N/A	Area	Fraction	#N/A	Area	Fraction
		1st Peak	#N/A	#N/A	#N/A	#N/A	#N/A	#N/A	#N/A	#N/A	#N/A	#N/A	#N/A	#N/A	#N/A	#N/A	#N/A	#N/A	#N/A	#N/A	#N/A	#N/A	#N/A	#N/A	#N/A	#N/A	#N/A	#N/A	#N/A	#N/A	#N/A	#N/A	#N/A	#N/A	#N/A	#N/A	#N/A	#N/A
		2nd Peak	#N/A	#N/A	#N/A	#N/A	#N/A	#N/A	#N/A	#N/A	#N/A	#N/A	#N/A	#N/A	#N/A	#N/A	#N/A	#N/A	#N/A	#N/A	#N/A	#N/A	#N/A	#N/A	#N/A	#N/A	#N/A	#N/A	#N/A	#N/A	#N/A	#N/A	#N/A	#N/A	#N/A	#N/A	#N/A	#N/A
0	0	E	E1	#N/A	0	E2	#N/A	0	E3	#N/A	0	E4	#N/A	0	E5	#N/A	0	E6	#N/A	0	E7	#N/A	0	E8	#N/A	0	E9	#N/A	0	E10	#N/A	0	E11	#N/A	0	E12	#N/A	0
		CT	#N/A	Area	Fraction	#N/A	Area	Fraction	#N/A	Area	Fraction	#N/A	Area	Fraction	#N/A	Area	Fraction	#N/A	Area	Fraction	#N/A	Area	Fraction	#N/A	Area	Fraction	#N/A	Area	Fraction	#N/A	Area	Fraction	#N/A	Area	Fraction	#N/A	Area	Fraction
		1st Peak	#N/A	#N/A	#N/A	#N/A	#N/A	#N/A	#N/A	#N/A	#N/A	#N/A	#N/A	#N/A	#N/A	#N/A	#N/A	#N/A	#N/A	#N/A	#N/A	#N/A	#N/A	#N/A	#N/A	#N/A	#N/A	#N/A	#N/A	#N/A	#N/A	#N/A	#N/A	#N/A	#N/A	#N/A	#N/A	#N/A
		2nd Peak	#N/A	#N/A	#N/A	#N/A	#N/A	#N/A	#N/A	#N/A	#N/A	#N/A	#N/A	#N/A	#N/A	#N/A	#N/A	#N/A	#N/A	#N/A	#N/A	#N/A	#N/A	#N/A	#N/A	#N/A	#N/A	#N/A	#N/A	#N/A	#N/A	#N/A	#N/A	#N/A	#N/A	#N/A	#N/A	#N/A
0	0	F	F1	#N/A	0	F2	#N/A	0	F3	#N/A	0	F4	#N/A	0	F5	#N/A	0	F6	#N/A	0	F7	#N/A	0	F8	#N/A	0	F9	#N/A	0	F10	#N/A	0	F11	#N/A	0	F12	#N/A	0
		CT	#N/A	Area	Fraction	#N/A	Area	Fraction	#N/A	Area	Fraction	#N/A	Area	Fraction	#N/A	Area	Fraction	#N/A	Area	Fraction	#N/A	Area	Fraction	#N/A	Area	Fraction	#N/A	Area	Fraction	#N/A	Area	Fraction	#N/A	Area	Fraction	#N/A	Area	Fraction
		1. Max.	#N/A	#N/A	#N/A	#N/A	#N/A	#N/A	#N/A	#N/A	#N/A	#N/A	#N/A	#N/A	#N/A	#N/A	#N/A	#N/A	#N/A	#N/A	#N/A	#N/A	#N/A	#N/A	#N/A	#N/A	#N/A	#N/A	#N/A	#N/A	#N/A	#N/A	#N/A	#N/A	#N/A	#N/A	#N/A	#N/A
		2. Max.	#N/A	#N/A	#N/A	#N/A	#N/A	#N/A	#N/A	#N/A	#N/A	#N/A	#N/A	#N/A	#N/A	#N/A	#N/A	#N/A	#N/A	#N/A	#N/A	#N/A	#N/A	#N/A	#N/A	#N/A	#N/A	#N/A	#N/A	#N/A	#N/A	#N/A	#N/A	#N/A	#N/A	#N/A	#N/A	#N/A
0	0	G	G1	#N/A	0	G2	#N/A	0	G3	#N/A	0	G4	#N/A	0	G5	#N/A	0	G6	#N/A	0	G7	#N/A	0	G8	#N/A	0	G9	#N/A	0	G10	#N/A	0	G11	#N/A	0	G12	#N/A	0
		CT	#N/A	Area	Fraction	#N/A	Area	Fraction	#N/A	Area	Fraction	#N/A	Area	Fraction	#N/A	Area	Fraction	#N/A	Area	Fraction	#N/A	Area	Fraction	#N/A	Area	Fraction	#N/A	Area	Fraction	#N/A	Area	Fraction	#N/A	Area	Fraction	#N/A	Area	Fraction
		1st Peak	#N/A	#N/A	#N/A	#N/A	#N/A	#N/A	#N/A	#N/A	#N/A	#N/A	#N/A	#N/A	#N/A	#N/A	#N/A	#N/A	#N/A	#N/A	#N/A	#N/A	#N/A	#N/A	#N/A	#N/A	#N/A	#N/A	#N/A	#N/A	#N/A	#N/A	#N/A	#N/A	#N/A	#N/A	#N/A	#N/A
		2nd Peak	#N/A	#N/A	#N/A	#N/A	#N/A	#N/A	#N/A	#N/A	#N/A	#N/A	#N/A	#N/A	#N/A	#N/A	#N/A	#N/A	#N/A	#N/A	#N/A	#N/A	#N/A	#N/A	#N/A	#N/A	#N/A	#N/A	#N/A	#N/A	#N/A	#N/A	#N/A	#N/A	#N/A	#N/A	#N/A	#N/A
	0	H	H1	#N/A	0	H2	#N/A	0	H3	#N/A	0	H4	#N/A	0	H5	#N/A	0	H6	#N/A	0	H7	#N/A	0	H8	#N/A	0	H9	#N/A	0	H10	#N/A	0	H11	#N/A	0	H12	#N/A	0
		CT	#N/A	Area	Fraction	#N/A	Area	Fraction	#N/A	Area	Fraction	#N/A	Area	Fraction	#N/A	Area	Fraction	#N/A	Area	Fraction	#N/A	Area	Fraction	#N/A	Area	Fraction	#N/A	Area	Fraction	#N/A	Area	Fraction	#N/A	Area	Fraction	#N/A	Area	Fraction
		1st Peak	#N/A	#N/A	#N/A	#N/A	#N/A	#N/A	#N/A	#N/A	#N/A	#N/A	#N/A	#N/A	#N/A	#N/A	#N/A	#N/A	#N/A	#N/A	#N/A	#N/A	#N/A	#N/A	#N/A	#N/A	#N/A	#N/A	#N/A	#N/A	#N/A	#N/A	#N/A	#N/A	#N/A	#N/A	#N/A	#N/A
		2nd Peak	#N/A	#N/A	#N/A	#N/A	#N/A	#N/A	#N/A	#N/A	#N/A	#N/A	#N/A	#N/A	#N/A	#N/A	#N/A	#N/A	#N/A	#N/A	#N/A	#N/A	#N/A	#N/A	#N/A	#N/A	#N/A	#N/A	#N/A	#N/A	#N/A	#N/A	#N/A	#N/A	#N/A	#N/A	#N/A	#N/A

## Sheet: Print Sheet
Insert a copy of Data Analysis sheet here

## Sheet: Adaptation
This sheet serves only to facilitate formatting adjustments and should not be modified.
			1			2			3			4			5			6			7			8			9			10			11			12
		A	A1		0	A2		0	A3		0	A4		0	A5		0	A6		0	A7		0	A8		0	A9		0	A10		0	A11		0	A12		0
			A1.1			A2.1			A3.1			A4.1			A5.1			A6.1			A7.1			A8.1			A9.1			A10.1			A11.1			A12.1
			A1.2			A2.2			A3.2			A4.2			A5.2			A6.2			A7.2			A8.2			A9.2			A10.2			A11.2			A12.2
			A1.3	#N/A	#N/A	A2.3	#N/A	#N/A	A3.3	#N/A	#N/A	A4.3	#N/A	#N/A	A5.3	#N/A	#N/A	A6.3	#N/A	#N/A	A7.3	#N/A	#N/A	A8.3	#N/A	#N/A	A9.3	#N/A	#N/A	A10.3	#N/A	#N/A	A11.3	#N/A	#N/A	A12.3	#N/A	#N/A
		B	B1		0	B2		0	B3		0	B4		0	B5		0	B6		0	B7		0	B8		0	B9		0	B10		0	B11		0	B12		0
			B1.1			B2.1			B3.1			B4.1			B5.1			B6.1			B7.1			B8.1			B9.1			B10.1			B11.1			B12.1
			B1.2			B2.2			B3.2			B4.2			B5.2			B6.2			B7.2			B8.2			B9.2			B10.2			B11.2			B12.2
			B1.3	#N/A	#N/A	B2.3	#N/A	#N/A	B3.3	#N/A	#N/A	B4.3	#N/A	#N/A	B5.3	#N/A	#N/A	B6.3	#N/A	#N/A	B7.3	#N/A	#N/A	B8.3	#N/A	#N/A	B9.3	#N/A	#N/A	B10.3	#N/A	#N/A	B11.3	#N/A	#N/A	B12.3	#N/A	#N/A
		C	C1		0	C2		0	C3		0	C4		0	C5		0	C6		0	C7		0	C8		0	C9		0	C10		0	C11		0	C12		0
			C1.1			C2.1			C3.1			C4.1			C5.1			C6.1			C7.1			C8.1			C9.1			C10.1			C11.1			C12.1
			C1.2			C2.2			C3.2			C4.2			C5.2			C6.2			C7.2			C8.2			C9.2			C10.2			C11.2			C12.2
			C1.3	#N/A	#N/A	C2.3	#N/A	#N/A	C3.3	#N/A	#N/A	C4.3	#N/A	#N/A	C5.3	#N/A	#N/A	C6.3	#N/A	#N/A	C7.3	#N/A	#N/A	C8.3	#N/A	#N/A	C9.3	#N/A	#N/A	C10.3	#N/A	#N/A	C11.3	#N/A	#N/A	C12.3	#N/A	#N/A
		D	D1		0	D2		0	D3		0	D4		0	D5		0	D6		0	D7		0	D8		0	D9		0	D10		0	D11		0	D12		0
			D1.1			D2.1			D3.1			D4.1			D5.1			D6.1			D7.1			D8.1			D9.1			D10.1			D11.1			D12.1
			D1.2			D2.2			D3.2			D4.2			D5.2			D6.2			D7.2			D8.2			D9.2			D10.2			D11.2			D12.2
			D1.3	#N/A	#N/A	D2.3	#N/A	#N/A	D3.3	#N/A	#N/A	D4.3	#N/A	#N/A	D5.3	#N/A	#N/A	D6.3	#N/A	#N/A	D7.3	#N/A	#N/A	D8.3	#N/A	#N/A	D9.3	#N/A	#N/A	D10.3	#N/A	#N/A	D11.3	#N/A	#N/A	D12.3	#N/A	#N/A
		E	E1		0	E2		0	E3		0	E4		0	E5		0	E6		0	E7		0	E8		0	E9		0	E10		0	E11		0	E12		0
			E1.1			E2.1			E3.1			E4.1			E5.1			E6.1			E7.1			E8.1			E9.1			E10.1			E11.1			E12.1
			E1.2			E2.2			E3.2			E4.2			E5.2			E6.2			E7.2			E8.2			E9.2			E10.2			E11.2			E12.2
			E1.3	#N/A	#N/A	E2.3	#N/A	#N/A	E3.3	#N/A	#N/A	E4.3	#N/A	#N/A	E5.3	#N/A	#N/A	E6.3	#N/A	#N/A	E7.3	#N/A	#N/A	E8.3	#N/A	#N/A	E9.3	#N/A	#N/A	E10.3	#N/A	#N/A	E11.3	#N/A	#N/A	E12.3	#N/A	#N/A
		F	F1		0	F2		0	F3		0	F4		0	F5		0	F6		0	F7		0	F8		0	F9		0	F10		0	F11		0	F12		0
			F1.1			F2.1			F3.1			F4.1			F5.1			F6.1			F7.1			F8.1			F9.1			F10.1			F11.1			F12.1
			F1.2			F2.2			F3.2			F4.2			F5.2			F6.2			F7.2			F8.2			F9.2			F10.2			F11.2			F12.2
			F1.3	#N/A	#N/A	F2.3	#N/A	#N/A	F3.3	#N/A	#N/A	F4.3	#N/A	#N/A	F5.3	#N/A	#N/A	F6.3	#N/A	#N/A	F7.3	#N/A	#N/A	F8.3	#N/A	#N/A	F9.3	#N/A	#N/A	F10.3	#N/A	#N/A	F11.3	#N/A	#N/A	F12.3	#N/A	#N/A
		G	G1		0	G2		0	G3		0	G4		0	G5		0	G6		0	G7		0	G8		0	G9		0	G10		0	G11		0	G12		0
			G1.1			G2.1			G3.1			G4.1			G5.1			G6.1			G7.1			G8.1			G9.1			G10.1			G11.1			G12.1
			G1.2			G2.2			G3.2			G4.2			G5.2			G6.2			G7.2			G8.2			G9.2			G10.2			G11.2			G12.2
			G1.3	#N/A	#N/A	G2.3	#N/A	#N/A	G3.3	#N/A	#N/A	G4.3	#N/A	#N/A	G5.3	#N/A	#N/A	G6.3	#N/A	#N/A	G7.3	#N/A	#N/A	G8.3	#N/A	#N/A	G9.3	#N/A	#N/A	G10.3	#N/A	#N/A	G11.3	#N/A	#N/A	G12.3	#N/A	#N/A
		H	H1		0	H2		0	H3		0	H4		0	H5		0	H6		0	H7		0	H8		0	H9		0	H10		0	H11		0	H12		0
			H1.1			H2.1			H3.1			H4.1			H5.1			H6.1			H7.1			H8.1			H9.1			H10.1			H11.1			H12.1
			H1.2			H2.2			H3.2			H4.2			H5.2			H6.2			H7.2			H8.2			H9.2			H10.2			H11.2			H12.2
			H1.3	#N/A	#N/A	H2.3	#N/A	#N/A	H3.3	#N/A	#N/A	H4.3	#N/A	#N/A	H5.3	#N/A	#N/A	H6.3	#N/A	#N/A	H7.3	#N/A	#N/A	H8.3	#N/A	#N/A	H9.3	#N/A	#N/A	H10.3	#N/A	#N/A	H11.3	#N/A	#N/A	H12.3	#N/A	#N/A

## Sheet: Manual
	Instructions for the use of this spreadsheet to analyze the results of the PCR assay for F. graminearum and F. culmorum on the Biorad iCycler
This file summarizes the data produced by the iCycler in a color-coordinated tabular form. Links and formulae have to be modified for use with other real-time PCR thermocyclers.
If you publish results produced with the help of this file, please cite:
Brandfass C, Karlovsky P: Simultaneous detection of Fusarium culmorum and F. graminearum in plant material by duplex PCR with melting curve analysis. BMC Microbiology 2006, 6:4.
Instructions
1	Write in the design of the experiment in Plate Setup. The field names will be automatically transferred to the Data Analysis sheet.
		Do not insert any new rows or columns and do not move any old ones, otherwise links to the Data Analysis sheet will be distorted.
2	Enter the number of samples and the reaction volume into the Pipetting Scheme sheet.
		When necessary, modify the concentrations and labels of the stock solutions.
3	Run PCR.
4	Copy the CT value table (labeled "PCR threshold cycle and well identifier") from the iCycler software, module Data Analysis, sheet PCR Quantification into CT Table in this file:
		select the data table in the iCycler software, copy to clipboard (e.g., using Ctrl-C), activate CT Table sheet in this file,
		place cursor into field A1 and paste the contents of the clipboard into the field (e.g., Ctrl-V).
		When re-using a Plate Setup layout, take care that no old CT values from a previous usage of the file remain in this sheet.
5	As in Instruction 4, copy the melting curve data table from the iCycler program (module Data Analysis, sheet Melt Curve) into the Peak Table sheet of this file.
6	You may accept the default settings for the melting temperatures and minimum peak size or modify them as required in the page header of the Data Analysis sheet:
	a)	temperature range in which the F. graminearum or a lower melting-point maximum lies:
			F. gram. from	85.5	to	87.5	°C
	b)	temperature range in which the F. culmorum or a higher melting-point maximum lies:
			F. culm. from	90	to	92	°C
	c)	the minimum limits for melting peak size:
			(Area under the peak and			the proportion of this area with respect to the total area under the melting point curve)
			Min. area:	100		Min. fraction:	0.1	(equivalent to 10%)
		The corresponding fields in the Data Analysis sheet will be highlighted in red as shown here when the minimum requirements are not fulfilled.
	Pay particular attention to cells containing the comment				Check 3rd Peak!		indicating the presence of a third melting peak above 80°C.
		This is an indication that the raw data should be checked.
7	The Print Sheet is empty at the beginning. Copy the contents of the Data Analysis sheet into the Print Sheet and modify as needed for printing.
		Select the area for printing on the Print Sheet and print as required.
8	The Adaptation sheet serves only to facilitate formatting adjustments and should not be changed in any way.
	Explanation of the presentation of the results in the Data Analysis sheet:
						Appears if there is a third melting curve peak above 80°C
				Well
			CT value (threshold cycle)
							Well identifier (if this has been included in the Plate Setup)
				B2	Check 3rd Peak!	0
	Description of the first and second melting curve maximum (coloration according to the preset temperature ranges)			22	Area	Fraction
				91	17.2	0.09		Red color to warn of potential false positives
				86	127.7	0.46		(these fields are only in red when the value is under the preset limits)
						Fraction: area under the respective peak divided by the total area under the curve
					Area under the respective peak
				Temperature of the melting curve maximum
The use of the file is at your own discretion. No guarantee for the correctness of the formulae or the results is given.
Author:
Christoph Brandfass
Institute of Plant Pathology and Plant Protection
Georg-August University Göttingen
Grisebachstrasse 6, 37077 Göttingen,
Tel.: +49/551/39-9580
Fax: +49/551/39-12919
cbrandf@gwdg.de
